# Supplementary material for: Arabidopsis MSI1 functions in photoperiodic flowering time control
Source: Front Plant Sci. 2014 Mar 7;5:77. doi: 10.3389/fpls.2014.00077 (PMC3945484; doi:10.3389/fpls.2014.00077)
Supplement: Supplementary Figure 1 — Characterization of a new msi1 allele and the transgenic msi1-HA lines. (A) Insertion site of the WiscDsLox302B08 T-DNA in the second exon of MSI1-gene locus (AT5G58230). (B) Scheme of the pMSI1::MSI1:HA transgene containing the MSI1 cDNA fused to a triple HA-tag at the C-terminus under control of 2 kb of the MSI1-promoter. (C) Flowering time of heterozygous msi1-1 and msi1-5 mutants in LD (gray bars) and SD (dark bars) in RL ± SE (n ≥ 14). (D) Flowering time of msi1-HA lines expressed in RL ± SE (n ≥ 14). (E) Seed abortion rate in heterozygous msi1-5 mutants and homozygous msi1-HA lines. Siliques of msi1-5 contained about 50% normal and 50% aborted seeds, similar to the embryo lethal phenotype of the msi1-1 mutant (Köhler et al., 2003). The pMSI1::MSI1-HA construct can rescue the seed abortion phenotype similar to pMSI1::msi1-tap1 (Bouveret et al., 2006). [file Presentation1.ZIP]

Archive with 2 entries (2 files):
- SuppFig2 - Fl-Time soc1 ft co msi1-tap1-frontiers-LZW.tif
- SuppFig1 - Fl-Time msi1-5 msi1-HA-frontiers LZW.tif
