# Supplementary material for: Arabidopsis MSI1 functions in photoperiodic flowering time control
Source: Front Plant Sci. 2014 Mar 7;5:77. doi: 10.3389/fpls.2014.00077 (PMC3945484; doi:10.3389/fpls.2014.00077)
Supplement: Supplementary Table 1 — Primers used for genotyping and cloning. [file DataSheet1.ZIP]

Archive with 2 entries (2 files):
- 78897_Steinbach_Supplementary Table 1.pdf
- 78897_Steinbach_Supplementary Table 2.pdf
